# Supplementary material for: PRC1 collaborates with SMCHD1 to fold the X-chromosome and spread Xist RNA between chromosome compartments
Source: Nat Commun. 2019 Jul 3;10:2950. doi: 10.1038/s41467-019-10755-3 (PMC6610634; doi:10.1038/s41467-019-10755-3)
Supplement: Supplementary file 4 — Supplementary Data 1 [file 41467_2019_10755_MOESM4_ESM.xlsx]

## Sheet: Escapees
Escapee genes in MEFs
Gm4907
Stag2
Kdm6a
Kdm5c
Pbdc1
Xist
Gm6787
5530601H04Rik
Ftx
Gm7134
Gm5124

## Sheet: Genes subject to XCI
Genes subject to XCI in MEFs
Taf9b
Armcx6
Cdkl5
Pdzd4
BC023829
A830080D01Rik
Atp11c
Shroom4
Med14
Lrch2
Uprt
Mamld1
Brwd3
Tbc1d8b
Akap17b
Slc25a53
Slc35a2
Bhlhb9
Atp7a
Snx12
Zfp182
Phf8
Iqsec2
Sh3kbp1
Uba1
Slc6a8
Fancb
Col4a5
Tsr2
Mum1l1
Armcx1
Pls3
Trmt2b
Ctps2
Tceal8
Taz
Dlg3
Rpgr
Irak1
Magt1
Pak3
Maged2
Clcn5
Enox2
Tfe3
Rgag4
Cask
Prrg1
Zc4h2
Arhgef9
Flna
Adgrg2
Gripap1
Mospd1
Nhs
Otud5
Pja1
Rbm41
Rp2
Scml2
Slc25a14
Suv39h1
Taf1
Vma21
Gk
Siah1b
Prdx4
Prps2
Abcd1
Bgn
Ebp
Elk1
Emd
F8a
Fgd1
Fmr1
G6pdx
Gpc4
Hccs
Hcfc1
Idh3g
Kif4
Mpp1
Igbp1
Cfp
Pfkfb1
Pgk1
Phka1
Plxna3
Pola1
Sms
Usp9x
Atrx
Zfp185
Abcb7
Araf
Chic1
Efnb1
Fhl1
Hdac6
Ids
Lamp2
Mecp2
Mid1
Msl3
Msn
Nsdhl
Cdk16
Piga
Rlim
Timp1
Vbp1
Mid2
Bcap31
Ar
Hprt
Apln
Hsd17b10
Psmd10
Prkx
Mtmr1
Foxo4
Ubqln2
Cetn2
Pqbp1
Ammecr1
Tspan7
Elf4
Smc1a
Maged1
Zmym3
Sh3bgrl
Tbl1x
Med12
Huwe1
Chst7
Rnf128
Eif1ax
Fam3a
Tab3
2610002M06Rik
Syap1
Nkap
Gprasp1
Armcx2
2210013O21Rik
Phf6
Fundc1
Htatsf1
Utp14a
Cxx1c
Wdr13
Haus7
Morc4
Bcor
Mospd2
Arxes2
Tspyl2
Apex2
Fam122b
Ophn1
Magee1
Cstf2
Ftsj1
Fam50a
Tmem47
Ogt
Ubl4a
Slc10a3
Usp11
Pdk3
Cenpi
Brcc3
Mmgt1
Ercc6l
Fam199x
Rps6ka3
Amot
Zfp280c
Mbtps2
Wdr45
Zdhhc9
Tbc1d25
Ddx26b
Slc9a6
Nxt2
Phka2
Lancl3
Maoa
Gpkow
Klf8
Amer1
Zdhhc15
Zmat1
Ocrl
Ofd1
Tmem164
Sytl5
Ikbkg
Spin4
Bcorl1
Zrsr2
Fam120c
Gnl3l
Jade3
Acsl4
Yipf6
Pcyt1b
Zxda
A230072C01Rik
4933407K13Rik
BC065397
Alg13
C430049B03Rik
Kantr
B630019K06Rik

## Sheet: Reactivated genes
X-linked genes reactivated by combined Smchd1 ablation and Aza treatment
Cdkl5
Atp11c
Uba1
Mum1l1
Rpgr
Tfe3
Flna
Gripap1
Otud5
Scml2
Siah1b
Prdx4
Bgn
Kif4
Pgk1
Sms
Usp9x
Araf
Hdac6
Lamp2
Msl3
Piga
Timp1
Hprt
Apln
Psmd10
Ubqln2
Pqbp1
Elf4
Huwe1
Fam3a
Syap1
Gprasp1
2210013O21Rik
Utp14a
Haus7
Morc4
Bcor
Fam122b
Ftsj1
Slc10a3
Mmgt1
Zfp280c
Wdr45
Tbc1d25
Phka2
Ocrl
Ikbkg
Zrsr2
Acsl4
Yipf6
BC065397
