# Supplementary material for: PRC1 collaborates with SMCHD1 to fold the X-chromosome and spread Xist RNA between chromosome compartments
Source: Nat Commun. 2019 Jul 3;10:2950. doi: 10.1038/s41467-019-10755-3 (PMC6610634; doi:10.1038/s41467-019-10755-3)
Supplement: Supplementary file 5 — Supplementary Data 2 [file 41467_2019_10755_MOESM5_ESM.xlsx]

## Sheet: Class I
Class I genes defined in Wang et al., Cell, 2018
Shroom4
Clcn5
Ccdc22
Gpkow
Wdr45
Tfe3
Gripap1
Otud5
Pim2
Slc35a2
Pqbp1
Timm17b
Hdac6
Suv39h1
Rbm3
Rbm3os
Ebp
Lancl3
Xk
Dynlt3
Rpgr
Tspan7
Bcor
2900008C10Rik
Atp6ap2
1810030O07Rik
Med14
Gm14634
5730405O15Rik
Usp9x
Cask
Fundc1
Kdm6a
Ndufb11
Rbm10
Uba1
Cdk16
Usp11
Araf
Pgrmc1
Slc25a5
Upf3b
Nkap
Zbtb33
Xiap
Stag2
Utp14a
Rbmx2
Mmgt1
Htatsf1
Vma21
Cetn2
Nsdhl
Haus7
Slc6a8
Bcap31
Idh3g
Ssr4
Naa10
Renbp
Hcfc1
Irak1
Mecp2
Flna
Emd
Rpl10
Dnase1l1
Taz
Atp6ap1
Gdi1
Fam50a
Plxna3
Ubl4a
SlcUbl4a
Fam3a
G6pdx
Ikbkg
Dkc1
Vbp1
Zfx
Las1l
Yipf6
Igbp1
Pdzd11
Kif4
Gdpd2
Snx12
Foxo4
Med12
Nlgn3
Zmym3
Nono
Taf1
Ogt
Ercc6l
Rps4x
Rlim
Cox7b
Pgk1
Cstf2
Hnrnph2
Armcx5
Gprasp1
Morf4l2
BC065397
Psmd10
Tsr2
Phf8
Huwe1
Hsd17b10
Ribc1
Smc1a
Tspyl2
Mbtps2
Rbbp7
Txlng
Syap1
Zrsr2
Siah1b
Piga
Ofd1
Trappc2
Rab9
Tceanc
Msl3
Hccs

## Sheet: Class II
Class II genes defined in Wang et al., Cell, 2018
Nudt10
Usp27x
Gm14379
2010204K13Rik
Ppp1r3f
Ppp1r3fos
Syp
Praf2
Gm6787
Tbc1d25
Porcn
Ftsj1
B630019K06Rik
Maoa
Ndp
Syn1
Elk1
Uxt
A230072C01Rik
Il13ra1
Lamp2
Gria3
Ocrl
Bcorl1
Aifm1
Slc25a14
Rap2c
Hprt
Fam122b
Zfp449
Ddx26b
Slc9a6
Rbmx
Atp11c
Gm715
Fmr1
Ids
F8a
Pdzd4
Cmc4
Brcc3
Tab3
Nr0b1
Apoo
Maged1
Zc4h2
Slc7a3
Cited1
Hdac8
Gm5126
C77370
Abcb7
Magee2
Magt1
Atp7a
Itm2a
2610002M06Rik
Hmgn5
Chm
Nap1l3
Gla
Armcx6
Zmat1
Slc25a53
Fam199x
Atg4a
Col4a5
Tmem164
Ammecr1
Gnl3l
Fgd1
Sat1
Acot9
Sms
Rps6ka3
A830080D01Rik
Sh3kbp1
Phka2
Cdkl5
Ap1s2

## Sheet: Class III
Class III genes defined in Wang et al., Cell, 2018
Chst7
Slc9a7
Rp2
Jade3
Zfp300
Gm5124
Klhl13
Dock11
Lonrf3
Ndufa1
Rnf113a1
Tmem255a
Apln
Zdhhc9
Elf4
Rab33a
Enox2
Hs6st2
Gpc4
Gpc3
Phf6
C430049B03Rik
Mospd1
Cxx1b
Smim10l2a
Fhl1
Mtap7d3
Fgf13
Mcf2
Aff2
1110012L19Rik
BC023829
Mamld1
Mtm1
Mtmr1
Cd99l2
Hmgb3
Gpr50
Prrg3
Gabre
Zfp185
Zfp275
Atp2b3
L1cam
Mpp1
Rab39b
4933407K13Rik
Pls3
Tbl1x
Prkx
Prrg1
Tmem47
Gk
Pola1
Pcyt1b
Pdk3
Klhl15
Gspt2
Spin4
Arhgef9
Amer1
Zc3h12b
Msn
Eda2r
Ar
Ophn1
Stard8
Efnb1
Pja1
Eda
Nhsl2
Phka1
Nap1l2
Chic1
Slc16a2
Uprt
Zdhhc15
Magee1
5330434G04Rik
Atrx
Taf9b
Fndc3c1
Lpar4
Brwd3
2810403D21Rik
Sh3bgrl
Pabpc5
Sytl4
B230119M05Rik
Armcx4
Armcx1
Armcx3
Bhlhb9
Arxes2
Bex2
Tceal8
Bex1
Wbp5
Tceal1
Tmsb15b2
Esx1
Nrk
Mum1l1
Rnf128
Tbc1d8b
Morc4
Prps1
Tsc22d3
Col4a6
Nxt2
Chrdl1
Pak3
Alg13
Lrch2
Apex2
Tro
Maged2
Fam120c
Iqsec2
Kantr
Gpr173
3010001F23Rik
Shroom2
Mageh1
9530051G07Rik
Klf8
Ubqln2
Kctd12b
2210013O21Rik
Spin2c
Prdx4
Ptchd1
Cnksr2
Eif1ax
Map7d2
Map3k15
Pdha1
Scml2
Rai2
Nhs
Reps2
Ctps2
Car5b
Mospd2
Fancb
Tmsb4x
Prps2
Arhgap6

## Sheet: Unclassified
Unclassified genes defined in Wang et al., Cell, 2018
Nudt11
AU022751
Dgkk
Ccdc120
Kcnd1
Pcsk1n
Mid1ip1
Nyx
Cfp
Zfp182
Agtr2
Wdr44
Zcchc12
Akap17b
2310010G23Rik
C330007P06Rik
Ube2a
Nkrf
Sept6
Rpl39
Cul4b
Mcts1
C1galt1c1
Thoc2
Smarca1
Zfp280c
Arhgap36
Cxx1c
Cxx1a
Arhgef6
Slitrk2
Gm1141
Gabra3
Bgn
Dusp9
Abcd1
Plxnb3
Srpk3
Arhgap4
Lage3
Gab3
F8
Fundc2
Dmd
Gm14827
Zxdb
Zxda
Heph
Tmem28
Awat2
Dlg3
Itgb1bp2
4930519F16Rik
Tsx
Gm9159
E530001F21Rik
Gm6377
Gm7134
Pou3f4
Rps6ka6
Hdx
Apool
Dach2
Pcdh11x
Diaph2
Pcdh19
Tspan6
Srpx2
Xkrx
Trmt2b
Cenpi
Drp2
Rpl36a
Armcx2
Gprasp2
Arxes1
Bex4
Ngfrap1
Tceal3
Plp1
Tmsb15l
Rbm41
Frmpd3
Mid2
Kcne1l
Acsl4
Rgag1
Capn6
Dcx
Amot
Gm15104
Tmem29
Pfkfb1
Wnk3
Usp51
Foxr2
Rragb
Phex
Gm6568
Gemin8
Gpm6b
Mid1
G530011O06Rik

## Sheet: Escapees
Escapees defined in Wang et al., Cell, 2018
Wdr13
Ddx3x
Firre
Sox3
Eif2s3x
Jpx
Ftx
5530601H04Rik
Pbdc1
Kdm5c
Xist

## Sheet: Silent
Silent X-linked genes defined in Wang et al., Cell, 2018
Gm14351
Gm2913
Gm21637
Gm3706
Gm14347
Gm10922
Gm5925
Gm3763
Mycs
Gm14374
Bmp15
Ccnb3
Akap4
Foxp3
Cacna1f
Prickle3
Plp2
Magix
Eras
Gata1
Glod5
Was
Slc38a5
Ssxb10
Ssxb9
Ssxb1
Ssxb2
Gm14459
Ssxb6
Ssxb3
Ssxb8
Ssx9
Ssxb5
Gm6592
Fthl17b
Fthl17c
Fthl17-ps1
Fthl17d
Fthl17e
Fthl17f
4930402K13Rik
Gm14501
Cybb
Gm5132
Hypm
4930557A04Rik
Sytl5
Srpx
Otc
Gm14483
Gm14474
Gm14482
Gm14484
Gm14479
Gm14476
Gm14478
Gm4906
Gm14635
Gm4984
AA414768
2010308F09Rik
Gpr82
Gm5382
Ppp1r2-ps9
Cypt1
Maob
Efhc2
Dusp21
4930578C19Rik
Rgn
Spaca5
4930453H23Rik
Gm6938
Slc6a14
Ppp1r2-ps7
Gm4907
Gm5934
Gm4297
Gm5935
Gm5169
Gm1993
Gm5168
Gm2012
Slx
Gm14525
Gm6121
Gm10486
Gm14819
Gm10058
Gm14632
Gm14345
Gm2799
Gmcl1l
Gm2825
Gm2837
Gm2863
Gm2933
Gm2927
Gm4836
Gm10096
Gm10230
Gm6268
Slc25a43
Gm15008
Sowahd
Akap14
Gm9
Rhox1
Rhox2e
Rhox3a
Rhox4a
Rhox2b
Rhox4b
Rhox2c
Rhox3c
Rhox4c
Rhox2d
Rhox4d
Rhox4e
Rhox2f
Rhox3f
Rhox4f
Rhox3g
Rhox2g
Rhox4g
Rhox3h
Rhox2h
Rhox6
Rhox7a
Rhox8
Rhox9
Btg1-ps1
Btg1-ps2
Rhox10
Rhox11
Rhox12
Rhox13
Atp1b4
6030498E09Rik
Cypt15
Cypt14
Sh2d1a
Tenm1
Gm362
Dcaf12l2
Dcaf12l1
Prr32
4930515L19Rik
Actrt1
Xpnpep2
Sash3
9530027J09Rik
Gpr119
Gm595
Olfr1320
Olfr1321
Igsf1
Olfr1322
Olfr1323
Olfr1324
Gm35612
Stk26
Frmd7
Mbnl3
Usp26
1700080O16Rik
A630012P03Rik
Kis2
Ccdc160
Plac1
Fam122c
Etd
4933416I08Rik
AW822252
4930502E18Rik
1700013H16Rik
Zfp36l3
Xlr
Gm16430
Slxl1
Gm14625
Gm16404
3830403N18Rik
Gm773
1600025M17Rik
Gm648
Brs3
Vgll1
Gm14718
Cd40lg
Gm364
Gpr101
Zic3
4930550L24Rik
F9
Gm7073
C230004F18Rik
Cdr1
C030023E24Rik
Ldoc1
4933402E13Rik
1700019B21Rik
Gm6760
3830417A13Rik
Slitrk4
Ctag2
Gm1140
4933436I01Rik
Fmr1os
Fmr1nb
Gm6812
1700111N16Rik
4930567H17Rik
Gm14725
Fate1
Cnga2
Magea4
Magea10
Gabrq
Pnma5
Pnma3
Xlr4a
Xlr3a
Xlr5a
Gm14685
DXBay18
Xlr5b
Spin2d
Xlr3b
Xlr4b
Xlr4c
Xlr3c
Xlr5c
Zfp92
Trex2
Pnck
Avpr2
Opn1mw
Tex28
Tktl1
Gm6880
Olfr1325
Gm5640
Gm6890
Gm5936
Gm38425
Smim9
Cldn34b3
Cldn34b4
Cldn34d
Cldn34-ps
Pbsn
Gm14744
5430402E10Rik
Obp1a
Gm5938
Obp1b
Gm14743
4930480E11Rik
Fam47c
Gm8787
Gm7173
Mageb16
4930595M18Rik
Fthl17a
5430427O19Rik
Samt3
Mageb4
Gm41
Il1rapl1
Pet2
4932429P05Rik
4930415L06Rik
Gm44
LOC101055749
Mageb1
Gm5072
1700084M14Rik
Gm14781
Mageb5
Gm5071
Mageb18
BC061195
Arx
AU015836
Apoo-ps
Asb12
F630028O10Rik
Vsig4
Hsf3
Gpr165
Pgr15l
Gm14812
Dgat2l6
Awat1
P2ry4
Arr3
Tex11
Gm614
Il2rg
Gjb1
Cxcr3
Pin4
Gm14858
Gm9112
Dmrtc1b
Gm5166
Dmrtc1c2
1700031F05Rik
Dmrtc1a
1700011M02Rik
1700018G05Rik
Cdx4
Tsix
Zcchc13
1700121L16Rik
Cypt2
Fgf16
Tlr13
Fnd3c2
Cysltr1
Gm5127
Zcchc5
P2ry10
A630033H20Rik
Gpr174
4933401B06Rik
Tbx22
Fam46d
Gm732
5730416F02Rik
Cylc1
Tex16
4933403O08Rik
Satl1
2010106E10Rik
Zfp711
Pof1b
Klhl4
Ube2dnl1
Ube2dnl2
4930555B12Rik
Cpxcr1
H2afb2
Gm14920
Tgif2lx1
Tgif2lx2
Cldn34c1
Vmn2r121
4932411N23Rik
Gm382
4921511C20Rik
Cldn34c4
4930558G05Rik
Tnmd
Nox1
Arl13a
Tmem35
Taf7l
Btk
Nxf2
3632454L22Rik
Tceal6
Pramel3
Gm7903
AV320801
Nxf7
Prame
Tcp11x2
Tmsb15a
Nxf3
5730412P04Rik
Tceal5
Tceal7
Kir3dl2
Kir3dl1
Rab9b
H2bfm
Il1rapl2
Serpina7
4930513O06Rik
Platr21
D330045A20Rik
Ripply1
Cldn2
Nup62cl
Pih1h3b
Tex13
Vsig1
Irs4
Gucy2f
A730046J19Rik
Trpc5
Mageb16-ps1
Zcchc16
Lhfpl1
Htr2c
Il13ra2
Gm15080
Gm15107
Gm15085
Gm15114
Luzp4
Gm10439
Gm15127
Gm15091
Alas2
A230072E10Rik
Cldn34a
Gpr143
Cypt3
4921511M17Rik
Gm10057
Gm15140
Gm16445
4930524N10Rik
Samt4
Samt2
Cldn34b1
Magea6
Magea3
Magea8
Magea2
Magea5
Magea1
Cldn34b2
4930503H13Rik
Smpx
Klhl34
Adgrg2
Ppef1
Rs1
Grpr
Rnf138rt1
Tmem27
Ace2
Bmx
Pir
Figf
Asb11
Asb9
Glra2
Egfl6
Gm1720
Gm8817
Tlr8
Tlr7
Frmpd4
