# Supplementary material for: PRC1 collaborates with SMCHD1 to fold the X-chromosome and spread Xist RNA between chromosome compartments
Source: Nat Commun. 2019 Jul 3;10:2950. doi: 10.1038/s41467-019-10755-3 (PMC6610634; doi:10.1038/s41467-019-10755-3)
Supplement: Supplementary file 6 — Supplementary Data 3 [file 41467_2019_10755_MOESM6_ESM.xlsx]

## Sheet: Sheet1
Oligonucleotides used in this study
Description	Use	5' to 3' Sequence	Reference
Smchd1 guide RNA 2 top	cloning guide RNA sequences into PX461	CACCGCTTGTTTGACCGGCGCGGGA	Wang et al., 2018
Smchd1 guide RNA 2 bottom	cloning guide RNA sequences into PX461	AAACTCCCGCGCCGGTCAAACAAGC	Wang et al., 2018
Smchd1 guide RNA 3 top	cloning guide RNA sequences into PX461	CACCGCACCGTCCTACAGCCGTCGA	Wang et al., 2018
Smchd1 guide RNA 3 bottom	cloning guide RNA sequences into PX461	AAACTCGACGGCTGTAGGACGGTGC	Wang et al., 2018
Smchd1 guide RNA 6 top	cloning guide RNA sequences into PX461	CACCGGGGAGAGATGGCGCCGTCGA	Wang et al., 2018
Smchd1 guide RNA 6 bottom	cloning guide RNA sequences into PX461	AAACTCGACGGCGCCATCTCTCCCC	Wang et al., 2018
Smchd1 guide RNA 8 top	cloning guide RNA sequences into PX461	CACCGCGAGAGGCCGGCGGGATCGC	Wang et al., 2018
Smchd1 guide RNA 8 bottom	cloning guide RNA sequences into PX461	AAACGCGATCCCGCCGGCCTCTCGC	Wang et al., 2018
Smchd1-pFo	amplifying the CRISPR-targetd region for Sanger sequencing	CTCTCAGGTCACGGAAGGAG	Wang et al., 2018
Smchd1-pRo	amplifying the CRISPR-targetd region for Sanger sequencing	GACATCCAACCAGGGATCAT	Wang et al., 2018
Xist probe 2	oligo probes for Xist RNA-FISH	Cy3-TGACTCTGGAAGTCAGTATGGAG-Cy3	Del Rosario et al., 2017
Xist probe 4	oligo probes for Xist RNA-FISH	Cy3-ATGGGCACTGCATTTTAGCAATA-Cy3	Del Rosario et al., 2017
X.1	Xist capturing probes for CHART	CGCCATTTTATAGACTTCTGAGCAG/3BioTEG/	Simon et al., 2013
X.2	Xist capturing probes for CHART	CCCTTAAAGCCACGGGGGACCGCGC/3BioTEG/	Simon et al., 2013
X.3	Xist capturing probes for CHART	CTCGGTCTCTCGAATCGGATCCGAC/3BioTEG/	Simon et al., 2013
X.4	Xist capturing probes for CHART	TTTTATCCAGTCCGCTGTGCTCCTC/3BioTEG/	Simon et al., 2013
X.5	Xist capturing probes for CHART	CCTAATTCTTGGCGTAACTGGCTCG/3BioTEG/	Simon et al., 2013
X.6	Xist capturing probes for CHART	AAGGCGAATCCCGCAACCCCGCACA/3BioTEG/	Simon et al., 2013
X.7	Xist capturing probes for CHART	ATGCTTAGGAAGAGGGACAAATGCA/3BioTEG/	Simon et al., 2013
X.9	Xist capturing probes for CHART	TTGTTAAACGCAGGCTAGATCCTGA/3BioTEG/	Simon et al., 2013
X.A	Xist capturing probes for CHART	CAGGTATCCATGGCCCCGATGGGC/3BioTEG/	Simon et al., 2013
X.C	Xist capturing probes for CHART	GAGTTATGGGCACTGCATTTTAGCA/3BioTEG/	Simon et al., 2013
T.1	sense control probes for CHART	CTGCTCAGAAGTCTATAAAATGGCG/3BioTEG/	Simon et al., 2013
T.2	sense control probes for CHART	GCGCGGTCCCCCGTGGCTTTAAGGG/3BioTEG/	Simon et al., 2013
T.3	sense control probes for CHART	GTCGGATCCGATTCGAGAGACCGAG/3BioTEG/	Simon et al., 2013
T.4	sense control probes for CHART	GAGGAGCACAGCGGACTGGATAAAA/3BioTEG/	Simon et al., 2013
T.5	sense control probes for CHART	CGAGCCAGTTACGCCAAGAATTAGG/3BioTEG/	Simon et al., 2013
T.6	sense control probes for CHART	TGTGCGGGGTTGCGGGATTCGCCTT/3BioTEG/	Simon et al., 2013
T.7	sense control probes for CHART	TGCATTTGTCCCTCTTCCTAAGCAT/3BioTEG/	Simon et al., 2013
T.9	sense control probes for CHART	TCAGGATCTAGCCTGCGTTTAACAA/3BioTEG/	Simon et al., 2013
T.A	sense control probes for CHART	GCCCATCGGGGCCATGGATACCTG/3BioTEG/	Simon et al., 2013
T.C	sense control probes for CHART	TGCTAAAATGCAGTGCCCATAACTC/3BioTEG/	Simon et al., 2013
Xist-P2F	CHART-qPCR to verify Xist CHART (the Xist promoter)	GCCCAATCTTTGTTCTGGTG	Wang et al., 2018
Xist-P2R	CHART-qPCR to verify Xist CHART (the Xist promoter)	CACAAAGCCCTTTGCGTTAT	Wang et al., 2018
Gapdh-proF	CHART-qPCR to verify Xist CHART (the Gapdh promoter)	AGTGGGCCCAGTGTTTACAA	Wang et al., 2018
Gapdh-proR	CHART-qPCR to verify Xist CHART (the Gapdh promoter)	ATACCCACTGGCGTTTTGAG	Wang et al., 2018
Actb-F	RT-PCR to verify siRNA knockdown	GCACAGCTTCTTTGCAGCTC	Wang et al., 2018
Actb-R	RT-PCR to verify siRNA knockdown	GCAGCGATATCGTCATCCAT	Wang et al., 2018
RING1A-F	RT-PCR to verify siRNA knockdown	AGCAAAACGTGGGAACTGAG	Colognori et al., 2019
RING1A-R	RT-PCR to verify siRNA knockdown	TGGGACACATGAGCTCAGAA	Colognori et al., 2019
RING1B-F	RT-PCR to verify siRNA knockdown	ATACATAAAGACTTCAGGCAATGCCACTGT	Colognori et al., 2019
RING1B-R	RT-PCR to verify siRNA knockdown	TGGCTATGTAAATGGTGTACTGCTTCTCAC	Colognori et al., 2019
EED-F	RT-PCR to verify siRNA knockdown	TCGCCCAAGAATAGTCACAT	Colognori et al., 2019
EED-R	RT-PCR to verify siRNA knockdown	CGATGGTTAGGCGATTTGAT	Colognori et al., 2019
SPEN-F	RT-PCR to verify siRNA knockdown	CAACAAAGATAAAGAAAAGGTTGACTCGGCC	This paper
SPEN-R	RT-PCR to verify siRNA knockdown	TCGCTCTTCCTCTCAAGGTGCT	This paper
