# Supplementary material for: PRC1 collaborates with SMCHD1 to fold the X-chromosome and spread Xist RNA between chromosome compartments
Source: Nat Commun. 2019 Jul 3;10:2950. doi: 10.1038/s41467-019-10755-3 (PMC6610634; doi:10.1038/s41467-019-10755-3)
Supplement: Supplementary file 8 — Source Data [file 41467_2019_10755_MOESM8_ESM.xlsx]

## Sheet: Supplementary Figure 1a
	Supplementary Figure 1a
	anti-SMCHD1
	anti-beta-tubulin

## Sheet: Supplementary Figure 11
	Supplementary Figure 11
	anti-SMCHD1
	anti-beta-tubulin
	anti-H2AK119ub

## Sheet: Supplementary Figure 12a
	Supplementary Figure 12a
	anti-CTCF
	anti-RING1A
	anti-RING1B
	anti-H2AK119ub

## Sheet: Supplementary Figure 14b
	Supplementary Figure 14b
	anti-SMCHD1
	anti-LBR
	anti-RBM15
	anti-HNRNPK
	anti-GAPDH

## Sheet: Supplementary Figure 14d
	Supplementary Figure 14d
	anti-SMCHD1
	anti-beta-tubulin
	anti-H2AK119ub
